# Supplementary material for: Improved protein arrays for quantitative systems analysis of the dynamics of signaling pathway interactions
Source: Proteome Sci. 2011 Sep 15;9:53. doi: 10.1186/1477-5956-9-53 (PMC3182966; doi:10.1186/1477-5956-9-53)
Supplement: Additional file 1 — Antibodies used for Qdot-Reverse Phase Protein Array. Detail information of antibodies used. [file 1477-5956-9-53-S1.XLS]

## Sheet: 61 antibodies for RPPA
Function	Ab	Vendor	Cat #	Source	MW (KD)	Positive Controls
Cell Signaling	Akt	Cell Signaling Tech	9272	Rabbit (p)	60	CalyculinA/LY Jurkat
	pAkt (pS473)	Cell Signaling Tech	9271	Rabbit (p)	60	CalyculinA/LY Jurkat
	pAkt (pT308)	Cell Signaling Tech	9275	Rabbit (p)	60	MD Anderson
	PTEN	Cell Signaling Tech	9552	Rabbit (p)	54	inh AKT
	p-PTEN (S380)	Cell Signaling Tech	9551	Rabbit (p)	54	PTEN Stability
	mTOR (7C10)	Cell Signaling Tech	2983	Rabbit (m)	289	EGF-stimulated 293 cells ?
	p-mTOR (S2448)	Cell Signaling Tech	2971	Rabbit (p)	289	EGF-stimulated 293 cells ? AKT sub
	GSK3a/b	Santa Cruz Biotech	7291	Mouse (m)	51,47	Insulin-stimulated 293 cells ?
	pGSK3a/b(S21/9)	Cell Signaling Tech	9331S	Rabbit (p)	51,47	Insulin-stimulated 293 cells ? AKT sub inh
	EGFR	Upstate	06-847	Rabbit (p)	170
	EGFR[pY1173]	Santa Cruz Biotech	sc-12351-R	Rabbit (p)	170	EGF-stimulated A431
	Erk	Cell Signaling Tech	9102	Rabbit (p)	42/44	EGF-stimulated A431
	pErk (p44/42)	Cell Signaling Tech	9101	Rabbit (p)	42/44	EGF-stimulated A431
	p38	Cell Signaling Tech	9212	Rabbit (p)	43	UV-NIH/3T3
	p-p38 (T180/Y182)	Cell Signaling Tech	9211S	Rabbit (p)	43	UV-NIH/3T3
	JNK	Cell Signaling Tech	9252	Rabbit (p)	46/54(JNK1/2,3)	CHX/TNF-α-treated Hela, UV-NIH/3T3
	pJNK (T183/185)	Cell Signaling Tech	9251	Rabbit (p)	46/54(JNK1/2,3)	CHX/TNF-α-treated Hela, UV-NIH/3T3
	Src	Cell Signaling Tech	2102	Mouse (m)	60	CEF w/wo Src
	pSrc (Y416)	Cell Signaling Tech	2101S	Rabbit (p)	60	PDGF-NIH/3T3
	pSrc (Y527)	Cell Signaling Tech	2105S	Rabbit (p)	60	PDGF-NIH/3T3
	IRS-1	Epitomics	1692-1	Rabbit (m)	170	Insulin - CHO-T
	pIRS-1 (Y896)	Invitrogen/Biosource	44818G	Rabbit (p)	165	Insulin - CHO-T
	pIRS-1 (Y1179)	Invitrogen/Biosource	44822G	Rabbit (p)	165	Insulin - CHO-T
	Stat3	Millipore/Upstate	06-596	Rabbit (p)	92	EGF-stimulated A431
	pStat3 (S727)	Cell Signaling Tech	9134S	Rabbit (p)	86	EGF-stimulated A431. MAPK/mTOR sub
	IGF1R	Millipore/Upstate	05-656	Mouse (m)	95	Insulin - CHO-T
	pIGF1R(Y1158/1162/1163)	Invitrogen/Biosource	44806G	Rabbit (p)	95	Insulin - CHO-T
	pIGF1R(Y1162/1163)	Invitrogen/Biosource	44804G	Rabbit (p)	95	Insulin - CHO-T
	Raf-1	Millipore/Upstate	04-412	Rabbit (m)	74
	pRaf-1 (S259 )	Cell Signaling Tech	9421	Rabbit (p)	74	14-3-3 site, AKT sub inh
Cell Cycle	p16 (INK4A)	Cell Signaling Tech	4824	Rabbit (p)	16	UV, G1/S inh
	p21	Santa Cruz Biotech	sc-397	Rabbit (p)	>21	Rad, G1/S inh
	p27	Santa Cruz Biotech	sc-528	Rabbit (p)	27	G1/S inh
	cdk4	Cell Signaling Tech	2906	Mouse (m)	30	G1/S chkpt
	Cyclin B1 (H20)	Santa Cruz Biotech	sc-594	Rabbit (p)	55	G2/M chkpt
	Cyclin D3 (DCS22)	Cell Signaling Tech	2936	Mouse (m)	30	G1/S chkpt
	Rb	Cell Signaling Tech	9309	Mouse (m)	110	G1/S, hydroxyurea-treated Cos-7
	pRb(S807/811)	Cell Signaling Tech	9308S	Rabbit (p)	110	cdk/cyn sub, serum-starved syn and stimu fibroblasts
Apoptosis	Bcl-2	Cell Signaling Tech	2872	Rabbit (p)	28	anti-apoptosis
	p-Bcl-2 (Ser70)	Cell Signaling Tech	2827	Rabbit (p)	28	Taxol-jurkat, M maker
	NF-kBp65	Cell Signaling Tech	4764	Rabbit (m)	65	TNF-α-treated Hela
	p-NF-kBp65 (S536)	Cell Signaling Tech	3033	Rabbit (m)	65	TNF-α-treated Hela
	IkBa	Cell Signaling Tech	4814	Mouse (m)	39	TNF-α-treated Hela
	p-IkBa (S32)	Cell Signaling Tech	2859	Rabbit (p)	40	TNF-α-treated Hela
DNA damage	p53 (DO-1)	Santa Cruz Biotech	sc-126	Mouse (m)	53
	p-p53 (ser15)	Cell Signaling Tech	9286	Mouse (m)	53	Rad, UV, ATM/ATR/DNAPK sub, inh HDM2 binding
	sClu (B-5)	Santa Cruz Biotech	sc-5289	Mouse (m)	43-64	rad,
	MDM2	Millipore/Upstate	07-575	Rabbit (p)	76
	pMDM2 (S166)	abcam	ab58532	Rabbit (p)	85	IGF1-treat, AKT sub, p53 degrad
	gH2AX (S139)	Millipore/Upstate	05-636	Mouse (m)	15	Rad, UV, ATM sub
EMT response	E-cadherin	Cell Signaling Tech	4065	Rabbit (p)	135	TGFb treated-A549
	b-catenin	Cell Signaling Tech	9562	Rabbit (p)	92	TGFb treated-A549
	Vimentin	Santa Cruz Tech	sc-6260	Mouse (m)	54	TGFb treated-A549
Others	Hsp27	Assay Designs	SPA-803	Rabbit (p)	27	heat shock
	NQO1	Hybridoma (David Ross)		Mouse (m)
	Smad3	Santa Cruz Biotech	sc-8332	Rabbit (p)	52/60
	pSmad3 (S423)	Epitomics	1880-1	Rabbit (m)	58
	Anti-β-Actin Clone AC-15	Sigma-Aldrich	A5441-.2ML	Mouse (m)	42
cleaved Caspase 3	cleaved Caspase 3	Cell Signaling Tech	9661	Rabbit (m)	17/19
cleaved Caspase 8	cleaved Caspase 8	Cell Signaling Tech	9496S	Rabbit (m)	18, 41, 43
cleaved Caspase 9	cleaved Caspase 9	Cell Signaling Tech	9505	Rabbit (m)	35
